# Supplementary material for: Microbes with higher metabolic independence are enriched in human gut microbiomes under stress
Source: eLife. 2025 May 16;12:RP89862. doi: 10.7554/eLife.89862 (PMC12084026; doi:10.7554/eLife.89862)
Supplement: Supplementary file 1. — (a) Description of studies/cohorts providing publicly available gut metagenomes from healthy people, non-inflammatory bowel disease (IBD) controls, and people with IBD. For each study, we note the sample groups it contributes metagenomes to; whether or not those samples were sufficiently deeply sequenced to be included in the main analyses; the country of origin of the samples; the sample type (fecal metagenome or ileal pouch luminal aspirate); the number of samples it contributes to each group before and after applying the sequencing depth threshold; and cohort details/exclusions as described within the study. (b) Description of 408 samples included in the primary analyses of this manuscript (i.e. those with sufficient sequencing depth of ≥ 25 million reads), including their associated diagnosis (ulcerative colitis (UC), Crohn’s disease (CD), non-IBD, healthy, colorectal cancer with adenoma (CRC_ADENOMA), or colorectal cancer with carcinoma (CRC_CARCINOMA)); study of origin; sample group; sequencing depth; and number of microbial populations estimated to be represented within the metagenome. (c) Description of all samples initially considered and their SRA accession numbers. (d) The number of gene calls and the number/proportion of annotations per gene call for KOfams, Clusters of Orthologous Groups (COGs), and Pfams in each sample. (e) The number of genes with at least one functional annotation and the number of tRNAs in each sample from the subset of deeply sequenced samples. (f) Description of the 57 antibiotic time-series gut metagenomes from Palleja et al., 2018 used for classifier testing, including SRA accession number; sampling day in the time series; sequencing depth; and estimated numbers of microbial populations represented in the sample. [file elife-89862-supp1.zip]

Archive with 1 entries (1 files):
- Table_1.xlsx
