# Supplementary material for: Microbes with higher metabolic independence are enriched in human gut microbiomes under stress
Source: eLife. 2025 May 16;12:RP89862. doi: 10.7554/eLife.89862 (PMC12084026; doi:10.7554/eLife.89862)
Supplement: Supplementary file 2. — (a) Description of the 33 KEGG modules enriched in inflammatory bowel disease (IBD) samples, including: module name, KEGG categorization, and definition; their median per-population copy numbers (PPCNs) in the healthy sample group and IBD sample group; the p-value, FDR-adjusted p-value, and W statistic from the per-module Wilcoxon rank-sum test used to determine enrichment in IBD; the difference between its median PPCN in IBD samples and median PPCN in healthy samples (‘effect size’); the fraction of samples in which the module occurs with nonzero copy number; whether the module is also enriched in the high metabolic independence (HMI) populations analyzed in Watson et al., 2023; the number of total enzymes in the module; the number of total compounds in the modules; and the numbers and proportions of shared enzymes or compounds between this module and the other IBD-enriched modules. (b) Description of all 179 KEGG modules with nonzero copy number in at least one metagenome. Most of the columns match the corresponding column in sheet (b) with the exception of the ‘enrichment status’ column, which indicates whether the module was found to be enriched in the IBD samples in this study (‘IBD_ENRICHED’), in the high-metabolic independence genomes in Watson et al., 2023 (‘HMI_ENRICHED’), in both (‘HMI_AND_IBD’), or in neither (‘OTHER’). (c) Matrix of stepwise copy number of each module in each deeply sequenced gut metagenome. (d) Per-population copy number of each module in each deeply sequenced gut metagenome in the IBD, non-IBD, and healthy sample groups. (e) Per-population copy number of each module in each antibiotic time-series sample from Palleja et al., 2018. [file elife-89862-supp2.zip]

Archive with 1 entries (1 files):
- Table_2.xlsx
