# Supplementary material for: Microbes with higher metabolic independence are enriched in human gut microbiomes under stress
Source: eLife. 2025 May 16;12:RP89862. doi: 10.7554/eLife.89862 (PMC12084026; doi:10.7554/eLife.89862)
Supplement: Supplementary file 3. — (a) List of 338 GTDB representative genomes identified as gut microbes, their taxonomy, metabolic independence score, classification as high metabolic independence (‘HMI’) or not (‘non-HMI’), genome length in base pairs, and number of gene calls. (b) Matrix of stepwise completeness of each module in each genome. (c) Matrix of genome detection in each deeply sequenced gut metagenome in the inflammatory bowel disease (IBD), non-IBD, and healthy sample groups. (d) Percent abundance of each genome in each deeply sequenced gut metagenome. (e) Per-genome proportion of samples from each sample group that the genome is detected in using a threshold of 50% (i.e. at least half of the genome sequence is covered by at least one sequencing read in a given sample). (f) Per-sample proportion of detected genomes that are classified as HMI. (g) Average completion of each IBD-enriched module within the HMI genome group and the non-HMI genome group, as well as the difference between these values. (h) Genome-level results when using different HMI score thresholds for determining HMI status. Each threshold is shown both as the average percent completeness required for the 33 IBD-enriched modules and as the HMI score above which a genome is considered HMI. Results for each threshold include the number of genomes assigned as HMI, the percent of genomes assigned as HMI (out of 338), the number and percent of Bacteroides genomes assigned as HMI, the mean genome size and mean number of gene calls for both HMI and non-HMI genomes, the p-values and W statistics of the Wilcoxon rank-sum tests comparing detection of HMI vs non-HMI genomes (1) in IBD samples and (2) in healthy samples, and the p-value of the Kruskal-Wallis rank-sum test comparing the fraction of genomes classified as HMI in IBD samples vs healthy/non-IBD samples. [file elife-89862-supp3.zip]

Archive with 1 entries (1 files):
- Table_3.xlsx
