# Supplementary material for: Microbes with higher metabolic independence are enriched in human gut microbiomes under stress
Source: eLife. 2025 May 16;12:RP89862. doi: 10.7554/eLife.89862 (PMC12084026; doi:10.7554/eLife.89862)
Supplement: Supplementary file 4. — (a) Details and performance of previously published classifiers for inflammatory bowel disease (IBD) and IBD subtypes. For each classifier, we summarize the cohort details as described by the study; the size of training datasets and validation datasets (if any); the type(s) of samples, data, and extracted features used for classification; the target classes (i.e. what the samples were being classified as); the classifier type and training/validation strategy; and the performance metrics as reported by the study. (b) Classification of each (Palleja et al., 2018) metagenome by our logistic regression model trained for distinguishing IBD vs healthy samples on the basis of PPCN data for IBD-enriched modules. This table describes whether the sample was classified as healthy (‘HEALTHY’) or stressed (‘IBD’, which we consider to be equivalent to an identification of gut stress), and also whether the sample had low sequencing depth (<25 million reads) or not. (c) Summary of the performance of our metagenome classifier across different training/validation strategies using the IBD and healthy metagenome samples. It also includes the details of our final classifier trained on all 330 samples, though performance data is not available for this model since there were no IBD/healthy samples left for validation – however, see manuscript for its performance on the (Palleja et al., 2018) antibiotic time-series dataset. The subsequent sheets include per-fold data and performance information for each train-test strategy: (d) random split cross-validation (25-fold) on PPCN data; (e) leave-two-studies-out cross-validation (24-fold); and (f) (10-fold) cross-validation leaving out samples from the two dominating studies in our dataset (Le Chatelier et al., 2013; Vineis et al., 2016). [file elife-89862-supp4.zip]

Archive with 1 entries (1 files):
- Table_4.xlsx
