# Supplementary material for: Microbes with higher metabolic independence are enriched in human gut microbiomes under stress
Source: eLife. 2025 May 16;12:RP89862. doi: 10.7554/eLife.89862 (PMC12084026; doi:10.7554/eLife.89862)
Supplement: Supplementary file 5. — For each tool (including the one published in this study), we summarize: the software category (based upon the tool’s architecture and mode of use); its metabolism reconstruction strategy (whether it is a pathway prediction tool or a modeling tool or both); the data source(s) it uses for enzyme and metabolic pathway information; how it calculates pathway completeness or generates models (depending on reconstruction strategy); what input and output types it accepts/generates; any additional capabilities as advertised by the tool’s publication; whether or not the tool is open-source; the program type; and what language(s) it is developed in (if known). The reference publication and code repository or webpage for each tool is also included. [file elife-89862-supp5.zip]

Archive with 1 entries (1 files):
- Table_5.xlsx
