# Supplementary material for: Microbes with higher metabolic independence are enriched in human gut microbiomes under stress
Source: eLife. 2025 May 16;12:RP89862. doi: 10.7554/eLife.89862 (PMC12084026; doi:10.7554/eLife.89862)
Supplement: Supplementary file 6. — (a) Distribution (mean and standard deviation) of PPCN and PPCN error (computed relative to either average genomic completeness or average genomic copy number) across each validation test case, as well as the proportion of correct, off-by-one, and off-by-two community size estimates in each test case. (b) Spearman’s correlation test results between sample parameters (genome size, community size, and diversity level) and important values computed in our approach (PPCN, PPCN accuracy metrics, and accuracy of community size estimates). Negative values are shown in red and nonsignificant p-values are highlighted in blue. (c) Normalized and rank-ordered relative abundance data from the top 20 most abundant microbial populations in healthy gut metagenomes that we used to recreate a ‘typical’ relative abundance curve for our simulated metagenomes, based upon data from Beghini et al., 2021. Each initial column provides the data from a single sample, and the final four columns describe: the average relative abundance at each rank order; the averages when scaled such that the minimum abundance is 1; the corresponding (integer) coverage values for each scaled average relative abundance value; and the coverage values when increased by 20× for sufficient sequencing depth for assembly. [file elife-89862-supp6.zip]

Archive with 1 entries (1 files):
- Table_6.xlsx
